# Supplementary material for: Spatiotemporal patterning of photoresponsive DNA-based hydrogels to tune local cell responses
Source: Nat Commun. 2021 Apr 22;12:2364. doi: 10.1038/s41467-021-22645-8 (PMC8062675; doi:10.1038/s41467-021-22645-8)
Supplement: Supplementary file 8 — Source Data [file 41467_2021_22645_MOESM8_ESM.zip]

Archive with 3 entries (2 files):
- Source Data/
- Source Data/Dataset suppleFig10.xlsx
- Source Data/Dataset suppleFig3.xlsx
