# Supplementary material for: Spatiotemporal patterning of photoresponsive DNA-based hydrogels to tune local cell responses
Source: Nat Commun. 2021 Apr 22;12:2364. doi: 10.1038/s41467-021-22645-8 (PMC8062675; doi:10.1038/s41467-021-22645-8)
Supplement: Supplementary file 8 — Source Data [file 41467_2021_22645_MOESM8_ESM.zip › Source Data/Dataset suppleFig10.xlsx]

## Sheet: Sheet1
Time (s)	G' (a)	G'' (b)	G' (c)	G'' (d)
5.94361	334.29	224.061	104.419	79.1574
24.3048	341.775	224.57	107.3	79.2771
42.4165	346.079	224.877	109.233	79.6724
60.7309	347.931	225.694	110.316	79.5791
78.9985	351.133	225.809	111.022	79.7472
97.157	349.461	225.285	111.982	79.8562
115.44	348.811	223.838	112.516	79.8263
133.723	349.951	226.229	113.018	80.0055
151.913	351.78	224.895	113.358	79.8797
170.118	352.076	222.802	113.725	79.9758
188.324	350.568	224.27	113.93	79.8548
206.56	348.4	223.588	114.355	80.1307
224.672	350.603	224.083	114.355	80.1009
242.799	349.243	221.892	114.657	80.0618
261.113	348.096	224.121	114.889	80.1281
279.194	350.313	222.415	115.005	79.9857
297.461	353.174	223.826	115.183	80.0917
315.698	349.904	224.066	115.317	80.0961
333.778	349.875	222.436	115.546	80.2252
351.983	351.729	222.381	115.67	80.1656
370.189	350.724	220.711	115.676	80.2928
388.394	349.678	221.832	116.241	80.4735
406.724	350.216	222.23	116.04	80.3476
424.836	348.734	220.856	116.223	80.1271
443.197	350.134	221.084	116.693	80.2808
461.34	349.031	220.998	116.511	80.4889
479.67	349.006	221.969	116.87	80.4226
497.766	350.298	222.604	116.995	80.1945
516.065	350.97	221.057	116.868	80.3656
534.317	349.452	220.646	117.129	80.0239
552.584	351.292	221.409	117.086	80.3872
570.743	349.649	223.229	117.003	80.557
588.948	349.402	221.767	117.331	80.3795
