# Supplementary material for: Spatiotemporal patterning of photoresponsive DNA-based hydrogels to tune local cell responses
Source: Nat Commun. 2021 Apr 22;12:2364. doi: 10.1038/s41467-021-22645-8 (PMC8062675; doi:10.1038/s41467-021-22645-8)
Supplement: Supplementary file 8 — Source Data [file 41467_2021_22645_MOESM8_ESM.zip › Source Data/Dataset suppleFig3.xlsx]

## Sheet: Sheet1
Time (s)	G' (c)	G'' (d)	G' (a)	G'' (b)
6.13081	465.151	316.285	1151.39	216.653
24.2268	465.182	313.596	1146.68	219.238
42.5101	463.723	316.523	1152.59	220.863
60.6685	466.025	314.019	1149.68	222.848
78.9361	463.031	314.96	1152.86	221.336
97.1102	465.373	315.806	1159.74	215.604
115.393	463.065	315.844	1153.96	226.488
133.567	465.315	317.14	1157.46	221.452
151.726	462.637	316.367	1154.62	221.047
169.931	463.02	317.922	1157.31	221.088
188.09	463.523	316.076	1153.77	222.091
206.342	461.183	317.713	1159.92	221.284
224.531	465.145	318.167	1156.18	218.042
242.612	462.65	316.822	1162.43	219.722
260.801	464.556	318.359	1167.27	226.704
279.147	465.148	316.774	1167.51	221.049
297.321	465.17	312.843	1165.82	215.768
315.479	464.85	317.425	1167.95	221.715
333.731	466.712	315.102	1168.12	223.325
352.015	463.476	317.039	1171.86	220.296
370.298	467.044	315.476	1167.3	225.804
388.472	465.536	317.725	1170.83	218.122
406.615	467.138	317.752	1171.22	222.398
424.82	465.092	315.462	1175.28	219.888
443.072	467.938	318.37	1177.15	221.793
461.371	466.064	316.671	1180.58	216.077
479.498	467.458	319.232	1178.95	222.019
497.75	466.559	315.356	1184.83	220.207
516.08	464.026	317.531	1181.58	218.566
534.192	464.476	320.035	1185.23	223.172
552.366	465.219	315.743	1186.99	218.435
570.555	465.884	318.355	1185.76	222.861
588.745	467.166	316.319	1190.53	220.96
